# Supplementary material for: Health Education in Mass Gatherings: A Scoping Review to Guide Public Health Preparedness and Practice
Source: Healthcare (Basel). 2025 Aug 7;13(15):1926. doi: 10.3390/healthcare13151926 (PMC12346179; doi:10.3390/healthcare13151926)
Supplement: Supplementary file 1 [file healthcare-13-01926-s001.zip]

Archive with 1 entries (1 files):
- healthcare-3704376-supplementary.pdf
